# Supplementary material for: Top-Down Controls of Bacterial Metabolism: A Case Study from a Temperate Freshwater Lake Ecosystem
Source: Microorganisms. 2022 Mar 25;10(4):715. doi: 10.3390/microorganisms10040715 (PMC9031129; doi:10.3390/microorganisms10040715)
Supplement: Supplementary file 1 [file microorganisms-10-00715-s001.zip]

Archive with 1 entries (1 files):
- microorganisms-1612702-supplementary.pdf
